# Supplementary material for: Current practices for diagnosis and management of Canine Cognitive Dysfunction Syndrome in the United States
Source: Front Vet Sci. 2025 Oct 29;12:1685430. doi: 10.3389/fvets.2025.1685430 (PMC12605212; doi:10.3389/fvets.2025.1685430)
Supplement: Supplementary file 2 [file Data_Sheet_2.xlsx]

## Sheet: Contacted
Point of Contact	Method of Contact	Date Contacted	Distributed?	Distribution Platform	Date Distributed
North Carolina State University Communications Team	email	Jan 2025
North Carolina State University Clinical Studies Core	email	Jan 2025
North Carolina State University Program Manager, Alumni Relations and Career Services	email	Jan 2025	yes	newsletter	Feb 2025
Auburn Communications	email	Jan 2025
Auburn Alumni	email	Jan 2025
Tuskegee Alumni Relations and Engagement Initiatives	email	Jan 2025
Senior Dog Vets	email	Jan 2025	yes	social media, member listserv	Feb 2025
Dr. Monica Tarantino (@seniordogdoc)	email	Jan 2025	yes	instagram/social media	Feb 2025
Dr. Lauren Adelman (@the_tinyvet)	email	Jan 2025	yes	instagram/social media	Feb 2025
Dr. Lisa Lippman (@drlisalippman)	email	Jan 2025	yes	instagram/social media	Feb 2025
Vet Candy	email	Jan 2025	yes	instagram/social media	Jan 2025
Virginia Veterinary Medical Assosciation	email	Jan 2025
North Carolina Veterinary Medical Assosciation	email	Jan 2025		member newsletter	Feb 2025
Dr. Ashely Gray (@southernpetvet)	instagram	Feb 2025	yes	instagram/social media	Feb 2025
Dr. Amanda (@senior_pet_vet)	instagram	Feb 2025	yes	instagram/social media	Feb 2025
,Dr. Josh Rosen (@dogtorjosh)	instagram	March 2025	yes	instagram	March 2025
Universit of California Davis Senior Director of Alumni Relations	email	Feb 2025
Western University Chair of the Faculty-Alumni Relations Committee	email	Feb 2025
Midwestern University Alumni	email	Feb 2025
Colorado State University Communications	email	Feb 2025
University of Gerogia Alumni	email	Feb 2025
University of Florida Alumni	email	Feb 2025
University Illinois Alumni	email	Feb 2025
Iowa State Alumni Magazine/Newsletter	email	Feb 2025
Kansas State Alumni	email	Feb 2025
Senior Director of Louisiaa State University Alumni Relations and Communications	email	Feb 2025
Tufts Alumni	email	Feb 2025
Banfield	online form	Feb 2025
Community Veterinary Partners	online form	Feb 2025
Mission Veterinary Partners	online form	Feb 2025
National Veterinary Assosciates	online form	Feb 2025
Southern Veterinary Partners	online form	Feb 2025	yes	newsletter	March 2025
Thrive	online form	Feb 2025
Petfolk	online form	Feb 2025
DVM360	email	Feb 2025
Dr. Klysse Assumpcao (@klysse.neurologiaveterinaria)	instagram	March 2025	yes	instagram	March 2025
Dr. Jean Joaquim (@veterinary_doctor)	instagram	March 2025	yes	instagram	March 2025
Dr. Nicole (@vet.helpful.notes)	instagram	March 2025	yes	instagram	March 2025
Dr. Sylvalyn Hammond (@thehonestvet)	instagram	March 2025	yes	instagram	March 2025
Dr. Lisa Radosta (@drlisaradosta)	instagram	March 2025	yes	instagram	March 2025
California Veterinary Medical Assosciation	online form	March 2025
NYSVMS	online form	March 2025
New York City Veterinary Medical Assosciation	online form	March 2025	yes	member listserv	March 2025
Chicago Veterinary Medical Assosciation	online form	March 2025	yes	member listserv	April 2025
Washington DC Veterinary Medical Assosciation	email	March 2025	yes	member listserv	April 2025
Southern California Veterinary Medical Assosciation	email	March 2025	yes	member listserv	March 2025
South Carolina Veterinary Medical Assosciation	instagram	March 2025
San Francisco Veterinary Medical Assosciation	online form	March 2025
Washington State Veterinary Medical Assosciation	online form	March 2025	yes	member listserv	March 2025
Texas Veterinary Medical Assosciation	email	March 2025
Nevada Veterinary Medical Assosciation	email	March 2025	yes	member listserv	March 2025
Arizona Veterinary Medical Assosciation	email	March 2025	yes	member newsletter	March 2025
Florida Veterinary Medical Assosciation	email	March 2025
Pennsylvania Veterinary Medical Assosciation	email	March 2025
Ohio Veterinary Medical Assosciation	email	March 2025
Capital Area Veterinary Medical Assosciation (Greater Austin)	email	March 2025	yes	member listserv	March 2025
San Diego Veterinary Medical Assosciation	online form	March 2025	yes	member newsletter	April 2025
Jacksonville Veterinary Medical Society	online form	March 2025
Colorado Veterinary Medical Assosciation	email	March 2025
Idaho Veterinary Medical Assosciation	email	March 2025
Southeastern Michigan Veterinary Medical Assosciation	online form	March 2025
Michigan Veterinary Medical Assosciation	online form	March 2025	yes	member listserv	April 2025
Tennessee Veterinary Medical Assosciation	email	March 2025
Massachusetts Veterinary Medical Assosciation	online form	March 2025	yes	member listserv	March 2025
Portland Veterinary Medical Assosciation	online form	March 2025
Central Oregon Veterinary Medical Assosciation	online form	March 2025	yes	onlie	March 2025
North Daokta Veterinary Medical Assosciation	email	March 2025	yes	member listserv	March 2025
South Dakota Veterinary Medical Assosciation	email	March 2025
Trident Veterinary Medical Assosciation (Charleston, SC)	email	March 2025
Greater Columbia Veterinary Assosciation (Columbia, SC)	email	March 2025	yes	member listserv	March 2025
Cincinnati Veterinary Medical Assosciation	online form	March 2025	yes	member listserv	March 2025
Cleveland Veterinary Medical Assosciation	email	March 2025	yes	member listserv	March 2025
Georgia Veterinary Medical Assosciation	online form	March 2025
Greater Louisville Veterinary Medical Assosciation	email	March 2025	yes	member listserv	March 2025
Kentucky Veterinary Medical Assosciation	email	March 2025
Western Michigan Veterinary Medical Assosciation	email	March 2025
Wisconsin Veterinary Medical Assosciation	email	March 2025
Southern Arizona Veterinary Medical Assosciation	email	March 2025
Sacramento Valley Veterinary Medical Assosciation	online form	March 2025
South Florida Veterinary Medical Assosciation	online form	March 2025
Miami Valley Veterinary Medical Assosciation	email	March 2025
Kansas City Veterinary Medical Assosciation	email	March 2025
Hillsborough County Veterinary Medical Society	email	March 2025
Northeast Louisiana Veterinary Assosciation	email	March 2025	yes	member listserv	March 2025
Southeast Louisiana Veterinary Assosciation	email	March 2025	yes	member listserv	March 2025
Local Louisiana Veterinary Medical Assosciations	email	March 2025	yes	member listserv	March 2025
Abilene Area Veterinary Medical Assosciation	email	March 2025	yes	member listserv	March 2025
Santa Clara Valley Veterinary Medical Assosciation	email	March 2025
Redwood Empire Veterinary Medical Assosciation	email	March 2025
Northern San Joaquin Veterinary Medical Assosciation	email	March 2025	yes	member listserv	March 2025
Napa-Solano Veterinary Medical Assosciation	email	March 2025
Mid-coast Veterinary Medical Assosciation	email	March 2025
Contra Costa County Veterinary Medical Assosciation	email	March 2025
Central California Veterinary Medical Assosciation	email	March 2025	yes	member listserv	March 2025
Alameda County Veterinary Medical Assosciation	email	March 2025
Long Island Veterinary Medical Assosciation	email	March 2025
Knoxville Veterinary Medical Assosciation	email	March 2025	yes	member listserv	March 2025
Western Pennsylvania Veterinary Medical Assosciation	email	March 2025	yes	member listserv	March 2025
Jefferson County Veterinary Medical Assosciation (Alabama)	email	March 2025
Local Texas Veterinary Medical Assosciations	email	March 2025
Hawaii Veterinary Medical Assosciation	email	March 2025
Alaska Veterinary Medical Assosciation	email	March 2025
Arkansas Veterinary Medical Assosciation	online form	March 2025
Wyoming Veterinary Medical Assosciation	email	March 2025
Maryland Veterinary Medical Assosciation	email	March 2025
Minnesota Veterinary Medical Assosciation	email	March 2025
New Hampshire Veterinary Medical Assosciation	email	March 2025
Connecticut Veterinary Medical Assosciation	email	March 2025
Iowa Veterinary Medical Assosciation	email	March 2025	yes	member newsletter	April 2025
American Animal Hospital Assosciation	online form	March 2025
Alabama Veterinary Medical Assosciation	email	March 2025
Mississippi Veterinary Medical Assosciation	email	March 2025
Rhode Island Veterinary Medical Assosciation	email	March 2025
Vermont Veterinary Medical Assosciation	email	March 2025
Utah Veterinary Medical Assosciation	email	March 2025
Montana Veterinary Medical Assosciation	email	March 2025
New Mexico Veterinary Medical Assosciation	email	March 2025
West Virginia Veterinary Medical Assosciation	email	March 2025
Delaware Veterinary Medical Assosciation	email	March 2025	yes	member newsletter	April 2025
Maine Veterinary Medical Assosciation	email	March 2025
New York State Veterinary Medical Assosciation	online form	March 2025
Westchester/Rockland Veterinary Medical Association	facebook	March 2025
Western NY Veterinary Medical Assosciation	email	March 2025
American Academy of Veterinary Accupuncture	email	March 2025
American Academy of Veterinary Clinicians)	email	March 2025
American Holistic Veterinary Medical Assosciation	email	March 2025
Baton Rouge Veterinary Medical Assosciation	email	March 2025	yes	member listserv	March 2025
El Paso Veterinary Medical Assosciation	email	March 2025	yes	member listserv	March 2025
Kerrville Area Veterinary Medical Assosciation	email	March 2025	yes	member metting	April 2025
Harris County Veterinary Medical Assosciation	email	March 2025	yes	member listserv	March 2025
